# Supplementary material for: A computational analysis of transcriptional profiles from CD8(+) T lymphocytes reveals potential mechanisms of HIV/AIDS control and progression
Source: Comput Struct Biotechnol J. 2021 Apr 25;19:2447–59. doi: 10.1016/j.csbj.2021.04.056 (PMC8113781; doi:10.1016/j.csbj.2021.04.056)
Supplement: Supplementary data 1 [file mmc1.xlsx]

## Sheet: Table S1
Table S1. Groups of CD8 lymphocytes' transcription profiles from elite controllers (ECs).
EC group	Sample name in GEO
1	EC2_01.signal
1	EC2_02.signal
1	EC2_03.signal
1	EC2_04.signal
1	EC2_05.signal
1	EC2_06.signal
1	EC2_07.signal
1	EC2_08.signal
2	EC0_02.signal
2	EC3_03.signal
2	EC5_01.signal
2	EC5_02.signal
2	EC5_03.signal
3	EC3_01.signal
3	EC3_02.signal
3	EC3_04.signal
3	EC3_05.signal
3	EC3_06.signal
3	EC3_07.signal
3	EC3_08.signal
3	EC3_09.signal
3	EC3_10.signal
4	EC1_01.signal
4	EC1_02.signal
4	EC1_03.signal
4	EC1_04.signal
4	EC1_05.signal
4	EC1_06.signal
4	EC1_07.signal
4	EC1_08.signal
4	EC1_09.signal
4	EC1_10.signal
4	EC1_11.signal
4	EC1_12.signal
4	EC1_13.signal
5	EC0_01.signal
5	EC4_01.signal
5	EC4_02.signal
5	EC4_03.signal
5	EC4_04.signal
5	EC4_05.signal
5	EC4_06.signal
5	EC4_07.signal
5	EC4_08.signal
5	EC4_09.signal
5	EC4_10.signal
5	EC4_11.signal
5	EC4_12.signal
5	EC4_13.signal
5	EC4_14.signal
5	EC4_15.signal
