# Supplementary material for: A computational analysis of transcriptional profiles from CD8(+) T lymphocytes reveals potential mechanisms of HIV/AIDS control and progression
Source: Comput Struct Biotechnol J. 2021 Apr 25;19:2447–59. doi: 10.1016/j.csbj.2021.04.056 (PMC8113781; doi:10.1016/j.csbj.2021.04.056)
Supplement: Supplementary data 2 [file mmc2.xlsx]

## Sheet: Лист1
Table S2. Complete list of KEGG pathways, which are differentially regulated in ECs, cART-treated and untreated progressors. The values (columns 3-5) are t-test scores calculated in gene set enrichment analysis (see Materials and Methods). The positive value and red color mean that pathway is up-regulated, whereas the negative value and blue color mean that pathway is down-regulated compared to t…
Pathway category 1	Pathway category 2	Pathway	EC1	cART	EC2	EC3	EC4	EC5	AI1	AI2	CI
1. Metabolism	1.1 Carbohydrate metabolism	Citrate cycle (TCA cycle)	-0.77		1.62	0.86			2.34	1.1
1. Metabolism	1.1 Carbohydrate metabolism	Fructose and mannose metabolism		-0.34
1. Metabolism	1.1 Carbohydrate metabolism	Galactose metabolism				-1.26
1. Metabolism	1.1 Carbohydrate metabolism	Inositol phosphate metabolism			1.1	0.97
1. Metabolism	1.1 Carbohydrate metabolism	Propanoate metabolism							1.35
1. Metabolism	1.1 Carbohydrate metabolism	Pyruvate metabolism							1.41
1. Metabolism	1.11 Xenobiotics biodegradation and metabolism	Drug metabolism		0.77
1. Metabolism	1.11 Xenobiotics biodegradation and metabolism	Metabolism of xenobiotics by cytochrome P450		0.53
1. Metabolism	1.2 Energy metabolism	Oxidative phosphorylation	-1.47	-0.6	2.99	1.42		-0.84	2.11	1.81
1. Metabolism	1.3 Lipid metabolism	Arachidonic acid metabolism		0.48					-1.24	-2.41
1. Metabolism	1.3 Lipid metabolism	Biosynthesis of unsaturated fatty acids							1.8
1. Metabolism	1.3 Lipid metabolism	Ether lipid metabolism		0.45			0.59
1. Metabolism	1.3 Lipid metabolism	Fatty acid degradation		0.49		0.65			1.25
1. Metabolism	1.3 Lipid metabolism	Glycerolipid metabolism			-1.45	-1.38
1. Metabolism	1.3 Lipid metabolism	Linoleic acid metabolism		0.45
1. Metabolism	1.3 Lipid metabolism	Steroid hormone biosynthesis		0.66
1. Metabolism	1.4 Nucleotide metabolism	Pyrimidine metabolism		0.5					1.5
1. Metabolism	1.5 Amino acid metabolism	Glycine, serine and threonine metabolism			-1.3	-1.5
1. Metabolism	1.5 Amino acid metabolism	Tyrosine metabolism		0.65
1. Metabolism	1.5 Amino acid metabolism	Valine, leucine and isoleucine degradation							1.68	1.31
1. Metabolism	1.7 Glycan biosynthesis and metabolism	Glycosaminoglycan biosynthesis							-0.91
1. Metabolism	1.7 Glycan biosynthesis and metabolism	Mucin type O-glycan biosynthesis			0.83
1. Metabolism	1.7 Glycan biosynthesis and metabolism	N-Glycan biosynthesis			1.7
1. Metabolism	1.8 Metabolism of cofactors and vitamins	Nicotinate and nicotinamide metabolism		-0.56
1. Metabolism	1.8 Metabolism of cofactors and vitamins	One carbon pool by folate							1.92	1.32
1. Metabolism	1.8 Metabolism of cofactors and vitamins	Pantothenate and CoA biosynthesis		0.74
1. Metabolism	1.8 Metabolism of cofactors and vitamins	Porphyrin and chlorophyll metabolism		0.59					1.41
1. Metabolism	1.8 Metabolism of cofactors and vitamins	Retinol metabolism		0.66	-1.29
1. Metabolism	1.8 Metabolism of cofactors and vitamins	Ubiquinone and other terpenoid-quinone biosynthesis								1.26
1. Metabolism	1.9 Metabolism of terpenoids and polyketides	Terpenoid backbone biosynthesis		-0.49	1.2					1.4
2. Genetic Information Processing	2.1 Transcription	Basal transcription factors				0.7				1.24
2. Genetic Information Processing	2.1 Transcription	RNA polymerase	-0.67		1.58	0.59
2. Genetic Information Processing	2.1 Transcription	Spliceosome	-1.91	-1.1	4.19	2.66	1.45			1.26
2. Genetic Information Processing	2.2 Translation	Aminoacyl-tRNA biosynthesis			1.39	0.74			1.22
2. Genetic Information Processing	2.2 Translation	mRNA surveillance pathway	-0.79	-0.7	1.95	1.4	0.99
2. Genetic Information Processing	2.2 Translation	Ribosome	-5.71		6.13	4.68
2. Genetic Information Processing	2.2 Translation	Ribosome biogenesis in eukaryotes	-0.67	-0.5	1.81	1.21	0.72
2. Genetic Information Processing	2.2 Translation	RNA transport	-1.78	-1.4	3.48	2.33	1.4		1.53
2. Genetic Information Processing	2.3 Folding, sorting and degradation	Proteasome	-1.67	-0.81	3.59	2.16	0.9		4.25	3.33	2.31
2. Genetic Information Processing	2.3 Folding, sorting and degradation	Protein export	-1.84	-0.81	2.95	1.4
2. Genetic Information Processing	2.3 Folding, sorting and degradation	Protein processing in endoplasmic reticulum	-1.8	-1.3	2.52	1.41	0.6
2. Genetic Information Processing	2.3 Folding, sorting and degradation	RNA degradation	-1.43	-0.95	2.58	1.37	1.1
2. Genetic Information Processing	2.3 Folding, sorting and degradation	Ubiquitin mediated proteolysis			1.26	0.65
2. Genetic Information Processing	2.4 Replication and repair	Base excision repair							2.7	1.52
2. Genetic Information Processing	2.4 Replication and repair	DNA replication							3.89	3.35
2. Genetic Information Processing	2.4 Replication and repair	Fanconi anemia pathway							2.19	1.52
2. Genetic Information Processing	2.4 Replication and repair	Homologous recombination							2.28	1.67
2. Genetic Information Processing	2.4 Replication and repair	Mismatch repair							2.1	1.38
2. Genetic Information Processing	2.4 Replication and repair	Nucleotide excision repair							2.49	1.77
3. Environmental Information Processing	3.2 Signal transduction	Apelin signaling pathway	-0.97	-0.65	1.22	1.25			-0.86
3. Environmental Information Processing	3.2 Signal transduction	Calcium signaling pathway				0.76
3. Environmental Information Processing	3.2 Signal transduction	cAMP signaling pathway	-0.66	-0.85	1.5	1.16	0.64		-1.48
3. Environmental Information Processing	3.2 Signal transduction	cGMP-PKG signaling pathway			0.89	0.92			-1.1
3. Environmental Information Processing	3.2 Signal transduction	ErbB signaling pathway	-1.37	-1.14	1.46	1.26			-1
3. Environmental Information Processing	3.2 Signal transduction	FoxO signaling pathway	-1.13	-0.84	1.24	0.98	0.64		-1.58		-1.79
3. Environmental Information Processing	3.2 Signal transduction	Hedgehog signaling pathway		-0.59					-1.9
3. Environmental Information Processing	3.2 Signal transduction	HIF-1 signaling pathway	-0.91	-0.91	2.15	1.52	0.7		-1.19		-1.23
3. Environmental Information Processing	3.2 Signal transduction	Hippo signaling pathway							-1.37
3. Environmental Information Processing	3.2 Signal transduction	JAK-STAT signaling pathway	-1.5	-0.67					-1.48	-1.86
3. Environmental Information Processing	3.2 Signal transduction	MAPK signaling pathway	-1.13	-1.4	1.11	1.5			-1.74
3. Environmental Information Processing	3.2 Signal transduction	mTOR signaling pathway	-0.68	-0.49	1.4	1.1					-1.18
3. Environmental Information Processing	3.2 Signal transduction	NF-kappa B signaling pathway	-0.65	-1.15	1.42
3. Environmental Information Processing	3.2 Signal transduction	Phosphatidylinositol signaling system	-0.62		1.56	1.1			-0.95
3. Environmental Information Processing	3.2 Signal transduction	Phospholipase D signaling pathway		-0.4	0.8	0.95			-1.35
3. Environmental Information Processing	3.2 Signal transduction	PI3K-Akt signaling pathway							-1.98	-2.34	-1.27
3. Environmental Information Processing	3.2 Signal transduction	Rap1 signaling pathway	-0.94		1.8	1.18			-2.16
3. Environmental Information Processing	3.2 Signal transduction	Ras signaling pathway				0.56			-1.19
3. Environmental Information Processing	3.2 Signal transduction	Sphingolipid signaling pathway			0.77	1.8		0.71
3. Environmental Information Processing	3.2 Signal transduction	TGF-beta signaling pathway		-0.58	1.73	1.13	0.7		-1.46
3. Environmental Information Processing	3.2 Signal transduction	TNF signaling pathway	-0.69	-1.46	1.92	1.64	0.61		-0.89	1.33
3. Environmental Information Processing	3.2 Signal transduction	VEGF signaling pathway	-1.1		1.48	1.48
3. Environmental Information Processing	3.2 Signal transduction	Wnt signaling pathway	-1.22	-0.95	0.95	0.57			-0.91	-1.51
3. Environmental Information Processing	3.3 Signaling molecules and interaction	Cell adhesion molecules (CAMs)			1.3	1.15
3. Environmental Information Processing	3.3 Signaling molecules and interaction	Cytokine-cytokine receptor interaction							-1.58	-1.99
3. Environmental Information Processing	3.3 Signaling molecules and interaction	ECM-receptor interaction		0.79					-1.69	-2.57
3. Environmental Information Processing	3.3 Signaling molecules and interaction	Neuroactive ligand-receptor interaction	1.75	0.98	-2.39	-1.42			-1.23		1.21
4. Cellular Processes	4.1 Transport and catabolism	Autophagy	-1.1	-0.67	2.2	1.61	0.59
4. Cellular Processes	4.1 Transport and catabolism	Endocytosis	-0.92		2.87	1.79	0.64
4. Cellular Processes	4.1 Transport and catabolism	Mitophagy		-1.7	1.36	0.79
4. Cellular Processes	4.1 Transport and catabolism	Peroxisome							1.81
4. Cellular Processes	4.1 Transport and catabolism	Phagosome	-0.69		2.15	1.69	0.63				1.22
4. Cellular Processes	4.2 Cell growth and death	Apoptosis	-1.5	-1.6	2.44	1.6	0.8			1.92
4. Cellular Processes	4.2 Cell growth and death	Cell cycle	-1.21	-0.41	1.69	1.16			2.89	2.81
4. Cellular Processes	4.2 Cell growth and death	Cellular senescence	-1.34	-0.64	2.71	2.3	0.94
4. Cellular Processes	4.2 Cell growth and death	Ferroptosis		-0.49	2.17	1.58	0.59
4. Cellular Processes	4.2 Cell growth and death	Necroptosis	-1.56	-0.77	3.88	2.85	1.46	1.11		2.28
4. Cellular Processes	4.2 Cell growth and death	Oocyte meiosis	-0.81		1.2	1.6			2.37	2.45
4. Cellular Processes	4.2 Cell growth and death	p53 signaling pathway		-0.37	1.3	0.8
4. Cellular Processes	4.3 Cellular community - eukaryotes	Adherens junction	-1.19		1.65	1.16
4. Cellular Processes	4.3 Cellular community - eukaryotes	Focal adhesion	-0.85		1.16	1.13			-1.94	-2.21
4. Cellular Processes	4.3 Cellular community - eukaryotes	Gap junction		-0.68	1.7	0.97			-1.3
4. Cellular Processes	4.3 Cellular community - eukaryotes	Signaling pathways regulating pluripotency of stem cells		-0.43		0.56			-1.76		-1.2
4. Cellular Processes	4.3 Cellular community - eukaryotes	Tight junction		-0.49	1.38	0.86
4. Cellular Processes	4.5 Cell motility	Regulation of actin cytoskeleton	-1.62		1.8	1.3			-0.85
5. Organismal Systems	5.1 Immune system	Antigen processing and presentation	-1.4		1.87	2.3	1.57	1	1.74	2.52	1.51
5. Organismal Systems	5.1 Immune system	B cell receptor signaling pathway	-1.18	-1.16	2.69	1.93	0.71
5. Organismal Systems	5.1 Immune system	Chemokine signaling pathway	-1.18	-0.75	1.58	1.27
5. Organismal Systems	5.1 Immune system	Complement and coagulation cascades		0.44					-1.13
5. Organismal Systems	5.1 Immune system	C-type lectin receptor signaling pathway	-1.17	-1.1	2.65	1.95	0.76
5. Organismal Systems	5.1 Immune system	Cytosolic DNA-sensing pathway			0.97	0.61			1.14	1.16	1.58
5. Organismal Systems	5.1 Immune system	Fc epsilon RI signaling pathway	-0.66	-0.3	1.4	1.3
5. Organismal Systems	5.1 Immune system	Fc gamma R-mediated phagocytosis	-1.39		1.59	1.23
5. Organismal Systems	5.1 Immune system	Hematopoietic cell lineage	-0.74		1.34	0.94			-0.92
5. Organismal Systems	5.1 Immune system	IL-17 signaling pathway		-1.78					-1.24	1.19
5. Organismal Systems	5.1 Immune system	Intestinal immune network for IgA production	-0.65		0.9	0.87				1.55
5. Organismal Systems	5.1 Immune system	Leukocyte transendothelial migration	-1.33		1.8	1.43	0.57		-0.86
5. Organismal Systems	5.1 Immune system	Natural killer cell mediated cytotoxicity	-1.7		1.9	2.9	1.3	0.74		1.34
5. Organismal Systems	5.1 Immune system	NOD-like receptor signaling pathway	-0.78	-0.75	2.8	1.53	0.83		1.26	2.43	1.61
5. Organismal Systems	5.1 Immune system	Platelet activation	-1.25	-0.32	1.27	1.54	0.62		-1.13	-1.68
5. Organismal Systems	5.1 Immune system	RIG-I-like receptor signaling pathway		-0.52	1.18	0.6	0.73			1.2
5. Organismal Systems	5.1 Immune system	T cell receptor signaling pathway	-1.85	-1.52	3.23	2.51	1.25			1.3
5. Organismal Systems	5.1 Immune system	Th1 and Th2 cell differentiation	-0.98	-1.14	2.75	2.31	0.61			1.86
5. Organismal Systems	5.1 Immune system	Th17 cell differentiation	-1.32	-1.34	3.1	2.33	0.77			1.36
5. Organismal Systems	5.1 Immune system	Toll-like receptor signaling pathway		-1.21	1.77	1.4	0.57			1.8
5. Organismal Systems	5.10 Environmental adaptation	Circadian entrainment	-0.73	-0.85					-0.99
5. Organismal Systems	5.10 Environmental adaptation	Circadian rhythm		-0.65	1.73	1.5	0.57		-0.9
5. Organismal Systems	5.10 Environmental adaptation	Thermogenesis	-1.24		2.46	2.1	0.56		1.52	1.99
5. Organismal Systems	5.2 Endocrine system	Adipocytokine signaling pathway		-0.36	1.14	0.75	0.7
5. Organismal Systems	5.2 Endocrine system	Aldosterone synthesis and secretion				0.59			-1.79
5. Organismal Systems	5.2 Endocrine system	Cortisol synthesis and secretion							-1.37
5. Organismal Systems	5.2 Endocrine system	Estrogen signaling pathway	-0.76	-0.99		0.64			-1.49
5. Organismal Systems	5.2 Endocrine system	Glucagon signaling pathway	-0.92		1.5	0.82			-0.92
5. Organismal Systems	5.2 Endocrine system	GnRH signaling pathway	-1.13	-0.96	1.29	1.3			-1.8
5. Organismal Systems	5.2 Endocrine system	Insulin secretion							-1.6
5. Organismal Systems	5.2 Endocrine system	Insulin signaling pathway	-1	-0.34	1.28	1.3			-1.53	-1.32	-1.18
5. Organismal Systems	5.2 Endocrine system	Melanogenesis	-1.9	-0.57		0.73			-1.23
5. Organismal Systems	5.2 Endocrine system	Ovarian steroidogenesis							-0.86
5. Organismal Systems	5.2 Endocrine system	Oxytocin signaling pathway	-1.37	-1.23	1.11	0.99
5. Organismal Systems	5.2 Endocrine system	Parathyroid hormone synthesis, secretion and action	-0.86	-1.6	1.1	0.64			-2.39		-1.21
5. Organismal Systems	5.2 Endocrine system	PPAR signaling pathway							1.32		1.26
5. Organismal Systems	5.2 Endocrine system	Progesterone-mediated oocyte maturation				0.75			1.22	1.73
5. Organismal Systems	5.2 Endocrine system	Prolactin signaling pathway		-0.51	0.79	0.88
5. Organismal Systems	5.2 Endocrine system	Regulation of lipolysis in adipocytes				0.69			-1.52
5. Organismal Systems	5.2 Endocrine system	Relaxin signaling pathway	-0.67	-1.34					-1.48
5. Organismal Systems	5.2 Endocrine system	Renin secretion					0.58
5. Organismal Systems	5.2 Endocrine system	Thyroid hormone signaling pathway	-1.44	-0.64	2.26	1.78	0.75
5. Organismal Systems	5.2 Endocrine system	Thyroid hormone synthesis							-1.25
5. Organismal Systems	5.3 Circulatory system	Vascular smooth muscle contraction	-0.82	-0.32
5. Organismal Systems	5.4 Digestive system	Bile secretion							-1.24
5. Organismal Systems	5.4 Digestive system	Carbohydrate digestion and absorption							-0.97
5. Organismal Systems	5.4 Digestive system	Fat digestion and absorption		0.47	-1.28
5. Organismal Systems	5.4 Digestive system	Gastric acid secretion	-0.74						-1.44
5. Organismal Systems	5.4 Digestive system	Pancreatic secretion							-1.2
5. Organismal Systems	5.4 Digestive system	Protein digestion and absorption		0.47	-1.35	-1.5			-1.53
5. Organismal Systems	5.4 Digestive system	Salivary secretion							-1.22
5. Organismal Systems	5.5 Excretory system	Aldosterone-regulated sodium reabsorption							-1.28
5. Organismal Systems	5.5 Excretory system	Vasopressin-regulated water reabsorption				0.84
5. Organismal Systems	5.6 Nervous system	Cholinergic synapse	-0.8	-0.81		0.63			-1.5
5. Organismal Systems	5.6 Nervous system	Dopaminergic synapse	-0.94	-0.82		0.63
5. Organismal Systems	5.6 Nervous system	Glutamatergic synapse		-0.33					-0.85
5. Organismal Systems	5.6 Nervous system	Long-term depression	-0.67	-0.56	1.34	0.89			-0.98
5. Organismal Systems	5.6 Nervous system	Long-term potentiation	-1.75	-0.8	2.4	1.4
5. Organismal Systems	5.6 Nervous system	Neurotrophin signaling pathway	-1.3	-1	1.48	1.47
5. Organismal Systems	5.6 Nervous system	Retrograde endocannabinoid signaling		-0.33	0.78			-1.4
5. Organismal Systems	5.6 Nervous system	Serotonergic synapse		-0.53					-1.19	-1.78
5. Organismal Systems	5.6 Nervous system	Synaptic vesicle cycle		0.45
5. Organismal Systems	5.7 Sensory system	Inflammatory mediator regulation of TRP channels	-0.91	-0.55	1.44	1.33			-1.27
5. Organismal Systems	5.7 Sensory system	Olfactory transduction		1.9	-1.44
5. Organismal Systems	5.7 Sensory system	Taste transduction			-1.4
5. Organismal Systems	5.8 Development and regeneration	Axon guidance	-0.66			0.93				-1.39
5. Organismal Systems	5.8 Development and regeneration	Osteoclast differentiation	-0.85	-1.85	1.62	1.55	0.75		-0.86
5. Organismal Systems	5.9 Aging	Longevity regulating pathway	-0.7	-0.51	0.88	1.5			-1.3
6. Human Diseases	6.1 Cancer: overview	Central carbon metabolism in cancer		-0.4	1.25	0.78
6. Human Diseases	6.1 Cancer: overview	Chemical carcinogenesis		0.5
6. Human Diseases	6.1 Cancer: overview	Choline metabolism in cancer	-1.14	-1.13	1.11	0.78			-1.21
6. Human Diseases	6.1 Cancer: overview	MicroRNAs in cancer	-1.8	-0.54	1.9	0.95			-0.91		-1.32
6. Human Diseases	6.1 Cancer: overview	Pathways in cancer	-1.56	-1.61	1.89	1.38	0.67		-1.74	-1.28	-1.19
6. Human Diseases	6.1 Cancer: overview	Proteoglycans in cancer	-1.22	-0.56	1.46	1.54	0.75		-0.93
6. Human Diseases	6.1 Cancer: overview	Transcriptional misregulation in cancer	-0.71	-0.88	1.26	1.8			-2.78		-1.4
6. Human Diseases	6.1 Cancer: overview	Viral carcinogenesis	-1.77	-1.26	3.84	2.93	1.16		1.2	3.11
6. Human Diseases	6.10 Infectious disease: parasitic	African trypanosomiasis		-0.79						1.9
6. Human Diseases	6.10 Infectious disease: parasitic	Amoebiasis		-0.38					-1.25
6. Human Diseases	6.10 Infectious disease: parasitic	Chagas disease (American trypanosomiasis)	-1.12	-1.55	2.25	1.8	0.87			1.36
6. Human Diseases	6.10 Infectious disease: parasitic	Leishmaniasis	-0.7	-1.2	1.85	1.64	0.97			2.61
6. Human Diseases	6.10 Infectious disease: parasitic	Malaria		-0.41						1.33
6. Human Diseases	6.10 Infectious disease: parasitic	Toxoplasmosis		-0.64	2.1	1.76	0.97		0.99	1.59
6. Human Diseases	6.2 Cancer: specific types	Acute myeloid leukemia	-0.96	-0.91	1.21	0.94			-1.17
6. Human Diseases	6.2 Cancer: specific types	Basal cell carcinoma		-0.54					-1.5	-1.28
6. Human Diseases	6.2 Cancer: specific types	Breast cancer	-0.63	-1.26					-1.42
6. Human Diseases	6.2 Cancer: specific types	Chronic myeloid leukemia	-1.22	-1.24	1.71	1.11					-1.24
6. Human Diseases	6.2 Cancer: specific types	Colorectal cancer	-1.23	-1.72	2.4	1.58			-0.96
6. Human Diseases	6.2 Cancer: specific types	Endometrial cancer	-0.86	-1	0.98				-0.86
6. Human Diseases	6.2 Cancer: specific types	Gastric cancer		-0.68					-1.41
6. Human Diseases	6.2 Cancer: specific types	Glioma	-0.91	-0.37	1.75	1.47	0.59
6. Human Diseases	6.2 Cancer: specific types	Hepatocellular carcinoma	-0.93	-0.54	1.53	1.19			-1.16	-1.27	-1.34
6. Human Diseases	6.2 Cancer: specific types	Melanoma			0.82	0.6			-1.16
6. Human Diseases	6.2 Cancer: specific types	Non-small cell lung cancer	-0.73	-0.6	1.78	1.25
6. Human Diseases	6.2 Cancer: specific types	Pancreatic cancer	-0.84	-0.49	2.7	1.28
6. Human Diseases	6.2 Cancer: specific types	Prostate cancer	-0.88	-0.88		0.91			-1.57		-1.21
6. Human Diseases	6.2 Cancer: specific types	Renal cell carcinoma	-1.17	-1.3	1.85	1.52	0.8
6. Human Diseases	6.2 Cancer: specific types	Small cell lung cancer		-0.99	1.2	0.75			-0.85
6. Human Diseases	6.2 Cancer: specific types	Thyroid cancer	-0.97	-0.9	1.44	0.8
6. Human Diseases	6.3 Immune disease	Allograft rejection	-0.71		2.23	1.78	1.18		1.32	2.1	1.38
6. Human Diseases	6.3 Immune disease	Asthma		-0.34		0.78				1.49
6. Human Diseases	6.3 Immune disease	Autoimmune thyroid disease			1.7	1.32	0.62		1.27	1.72	1.41
6. Human Diseases	6.3 Immune disease	Graft-versus-host disease			1.94	2.1	1.36	1.2	1.47	2.5	1.56
6. Human Diseases	6.3 Immune disease	Inflammatory bowel disease (IBD)		-0.9	2.18	1.6	0.59			1.79
6. Human Diseases	6.3 Immune disease	Primary immunodeficiency	-1.7		0.9		0.71
6. Human Diseases	6.3 Immune disease	Rheumatoid arthritis	-0.65	-0.85	1.51	0.92				2.14	1.17
6. Human Diseases	6.3 Immune disease	Systemic lupus erythematosus	-1.36	-0.69	3.9	2.98	2.24	1.48	1.29	6.31
6. Human Diseases	6.4 Neurodegenerative disease	Alzheimer disease	-1.61	-0.78	2.86	1.21		-0.78	1.24	1.56
6. Human Diseases	6.4 Neurodegenerative disease	Amyotrophic lateral sclerosis (ALS)			1	0.78				1.1
6. Human Diseases	6.4 Neurodegenerative disease	Huntington disease	-1.67	-0.63	3.27	1.89			1.48	1.68
6. Human Diseases	6.4 Neurodegenerative disease	Parkinson disease	-1.91	-0.86	3.24	1.75			2.9	2.15
6. Human Diseases	6.4 Neurodegenerative disease	Prion diseases	-0.68	-0.43	1.39	1.27				1.23
6. Human Diseases	6.5 Substance dependence	Alcoholism	-1.49	-1.6	2.63	2.29	1.32	0.88		4.11
6. Human Diseases	6.5 Substance dependence	Amphetamine addiction	-1.48	-1.62	0.8	0.84
6. Human Diseases	6.5 Substance dependence	Cocaine addiction		-1.35
6. Human Diseases	6.5 Substance dependence	Morphine addiction		-0.43					-1.41	-1.43
6. Human Diseases	6.5 Substance dependence	Nicotine addiction			-1.44	-1.29
6. Human Diseases	6.6 Cardiovascular disease	Arrhythmogenic right ventricular cardiomyopathy (ARVC)							-1.42	-1.44
6. Human Diseases	6.6 Cardiovascular disease	Dilated cardiomyopathy (DCM)							-1.6
6. Human Diseases	6.6 Cardiovascular disease	Fluid shear stress and atherosclerosis	-0.9	-1.9	1.94	1.79	0.86		-1.11
6. Human Diseases	6.6 Cardiovascular disease	Hypertrophic cardiomyopathy (HCM)							-1.55
6. Human Diseases	6.6 Cardiovascular disease	Viral myocarditis	-1.11		2.3	2.28	0.91	0.83	1.19	1.59	1.15
6. Human Diseases	6.7 Endocrine and metabolic disease	AGE-RAGE signaling pathway in diabetic complications	-0.77	-1.9	1.36	1.26
6. Human Diseases	6.7 Endocrine and metabolic disease	Insulin resistance		-0.62	0.96	0.79			-1.4
6. Human Diseases	6.7 Endocrine and metabolic disease	Non-alcoholic fatty liver disease (NAFLD)	-1.59	-1.39	3.61	1.96	0.6			2.1
6. Human Diseases	6.7 Endocrine and metabolic disease	Type I diabetes mellitus	-0.75		2.3	1.78	0.97		1.4	2.5	1.22
6. Human Diseases	6.7 Endocrine and metabolic disease	Type II diabetes mellitus		-0.49					-1.69
6. Human Diseases	6.8 Infectious disease: bacterial	Bacterial invasion of epithelial cells	-1.41	-0.39	1.67	1.35
6. Human Diseases	6.8 Infectious disease: bacterial	Epithelial cell signaling in Helicobacter pylori infection		-0.6	1.4	1.17	0.61
6. Human Diseases	6.8 Infectious disease: bacterial	Legionellosis	-1.32	-1.42	1.5	1.5	0.61
6. Human Diseases	6.8 Infectious disease: bacterial	Pathogenic Escherichia coli infection	-1.32	-0.99	3.6	2.36	1.2
6. Human Diseases	6.8 Infectious disease: bacterial	Pertussis		-0.85	0.89	0.84				1.13
6. Human Diseases	6.8 Infectious disease: bacterial	Salmonella infection	-0.75	-0.93	1.89	1.38				1.45
6. Human Diseases	6.8 Infectious disease: bacterial	Shigellosis	-1.13		2.55	1.72
6. Human Diseases	6.8 Infectious disease: bacterial	Staphylococcus aureus infection		0.64		0.69	0.61			1.64	1.21
6. Human Diseases	6.8 Infectious disease: bacterial	Tuberculosis	-0.84	-0.32	2.52	2.6	0.59		1.9	2.9
6. Human Diseases	6.8 Infectious disease: bacterial	Vibrio cholerae infection	-1.15	-0.61	1.22	0.73
6. Human Diseases	6.9 Infectious disease: viral	Epstein-Barr virus infection	-1.68	-1.25	3.92	2.86	1.14		1.97	2.48	1.84
6. Human Diseases	6.9 Infectious disease: viral	Hepatitis B	-1.43	-1.57	2.23	1.65				1.69
6. Human Diseases	6.9 Infectious disease: viral	Hepatitis C	-0.91	-0.8	2.55	1.41			1.95	1.64	1.73
6. Human Diseases	6.9 Infectious disease: viral	Herpes simplex virus 1 infection			1.65	1.3	1.22			-1.58	1.37
6. Human Diseases	6.9 Infectious disease: viral	Human cytomegalovirus infection	-1.53	-0.81	2.52	2.12	0.76
6. Human Diseases	6.9 Infectious disease: viral	Human immunodeficiency virus 1 infection	-1.87	-1.17	3.12	2.42	0.69		0.97
6. Human Diseases	6.9 Infectious disease: viral	Human papillomavirus infection	-0.65		1.22	1.17
6. Human Diseases	6.9 Infectious disease: viral	Human T-cell leukemia virus 1 infection	-2.27	-1.58	2.77	2.25			0.98	1.99
6. Human Diseases	6.9 Infectious disease: viral	Influenza A	-1.38	-1.19	3.2	2.39	1		1.93	2.68	1.88
6. Human Diseases	6.9 Infectious disease: viral	Kaposi sarcoma-associated herpesvirus infection	-1.44	-1.2	2.88	2.26	0.9
6. Human Diseases	6.9 Infectious disease: viral	Measles	-1.39	-1.61	2.16	1.49			1.35	1.44	1.49
