# Supplementary material for: A computational analysis of transcriptional profiles from CD8(+) T lymphocytes reveals potential mechanisms of HIV/AIDS control and progression
Source: Comput Struct Biotechnol J. 2021 Apr 25;19:2447–59. doi: 10.1016/j.csbj.2021.04.056 (PMC8113781; doi:10.1016/j.csbj.2021.04.056)
Supplement: Supplementary data 3 [file mmc3.xlsx]

## Sheet: Table S2
Table S3. KEGG pathways associated with genes, which are differentially expressed in EC group 2 (EC group 3), but not differentially expressed in EC group 3 (EC group 4).
Pathway	N of genes	P-value	Adjusted P-value	Odds ratio	Genes
Pathways, associated with genes, which are up-regulated in EC group 2, but not differentially expressed in EC group 3
Spliceosome	11	9.14854e-06	0.00281775	5.21204	HSPA8;ZMAT2;PUF60;SNRNP70;PRPF3;EIF4A3;DHX16;SNU13;SNRPA1;SNRNP200;RBMX
NF-kappa B signaling pathway	8	0.000128394	0.00988632	5.3467	CXCL8;GADD45B;CCL4;BCL2;TAB2;CFLAR;CARD11;NFKB1
Oxidative phosphorylation	7	0.00517196	0.0995602	3.34169	ATP6V1G1;ATP6V0E1;NDUFS8;NDUFB10;NDUFA5;COX4I1;NDUFA2
T cell receptor signaling pathway	6	0.00528072	0.0956742	3.77181	JUN;NCK2;ICOS;CD3D;CARD11;NFKB1
Protein export	3	0.00542597	0.0928444	8.28157	SEC61A1;SRP54;SRPRB
Endocytosis	10	0.00549939	0.0891479	2.60213	HSPA8;CYTH4;WIPF1;KIF5C;HGS;ARFGAP3;EPS15;VPS28;IGF2R;SNX6
Apoptosis	7	0.00761563	0.0938246	3.108	TUBA1C;JUN;GADD45B;BCL2;CASP2;CFLAR;NFKB1
TNF signaling pathway	6	0.00794148	0.094076	3.4632	JUN;CEBPB;IRF1;TAB2;CFLAR;NFKB1
Pathways, associated with genes, which are up-regulated in EC group 3, but not differentially expressed in EC group 4
Ribosome	8	2.602e-07	8.01415e-05	12.4494	RPS4X;RPS9;RPL21;RPL12;RPS3A;RPL26;RPL18;MRPL10
RNA transport	5	0.000656648	0.0337079	7.21501	SUMO3;EIF4EBP2;PABPC1;RAN;EIF1
Rap1 signaling pathway	5	0.00176392	0.0776127	5.77901	MAP2K3;KRAS;PIK3R1;ITGAL;ACTB
Apoptosis	4	0.003106	0.086968	6.66001	PRF1;KRAS;PIK3R1;ACTB
