# Supplementary material for: A computational analysis of transcriptional profiles from CD8(+) T lymphocytes reveals potential mechanisms of HIV/AIDS control and progression
Source: Comput Struct Biotechnol J. 2021 Apr 25;19:2447–59. doi: 10.1016/j.csbj.2021.04.056 (PMC8113781; doi:10.1016/j.csbj.2021.04.056)
Supplement: Supplementary data 4 [file mmc4.xlsx]

## Sheet: Table S3
Table S4. Master regulators and their transcription changes in EC groups, cART-treated and untreated progressors. The master regulator was selected if the corresponding gene was differentially expressed with log fold changes more than |0.5| and p-value less than 0.5 in at least one of five EC groups. EC 1-5 are groups of ECs; cART is cART-treated progressors; AI1 and AI2 are untreated progressors…
MR gene	MR protein	EC1	cART	EC2	EC3	EC2	EC1	AI1	AI2	CI
ABL2	ABL proto-oncogene 2, non-receptor tyrosine kinase			-0.54
ACP1	acid phosphatase 1, soluble			0.64
ADAM17	ADAM metallopeptidase domain 17					0.86
AIP	aryl hydrocarbon receptor interacting protein			0.64
AKT2	AKT serine/threonine kinase 2			0.55
ANAPC11	anaphase promoting complex subunit 11	0.67		-0.81	-0.61		0.68
ANAPC2	anaphase promoting complex subunit 2		0.52	-1.4	-0.67
ANAPC7	anaphase promoting complex subunit 7	0.6		-1.2			0.53
APAF1	apoptotic peptidase activating factor 1			0.55				0.5
AR	androgen receptor			-2.19
ARAF	A-Raf proto-oncogene, serine/threonine kinase			0.95
ARHGEF7	Rho guanine nucleotide exchange factor 7			-1.75
ATM	ATM serine/threonine kinase	-1.2							-0.85	-0.56
ATXN3	ataxin 3			-0.67
BAIAP2	BAI1 associated protein 2			-0.81
BAX	BCL2 associated X, apoptosis regulator					-0.51
BCL2	BCL2, apoptosis regulator			1.8				-1.16
BEX3	brain expressed X-linked 3			-0.72				-1.4
BIRC2	baculoviral IAP repeat containing 2			1.44	0.58	0.54
BIRC3	baculoviral IAP repeat containing 3					0.73		-0.72	-1.23
BIRC7	baculoviral IAP repeat containing 7			-0.87
BMP4	bone morphogenetic protein 4			-0.75
BNIP2	BCL2 interacting protein 2			0.95
BTC	betacellulin			-1.14	-0.71
CAB39	calcium binding protein 39			-0.82
CAMK2G	calcium/calmodulin dependent protein kinase II gamma			0.59					-0.75
CAMK4	calcium/calmodulin dependent protein kinase IV			0.55
CAMKK2	calcium/calmodulin dependent protein kinase kinase 2			-0.94
CARD11	caspase recruitment domain family member 11			0.7
CASP2	caspase 2			1.3
CASP7	caspase 7			-0.55				1.14	1.9	0.58
CASP8	caspase 8	-0.53		0.93	0.64				0.93
CBLB	Cbl proto-oncogene B	-0.54		1.1	0.96	0.58
CBX4	chromobox 4			0.57
CCM2	CCM2 scaffolding protein			0.61
CCNE1	cyclin E1			-2.2					1.14
CCNH	cyclin H			1.21	0.96	0.59	0.54	-0.59	1.2	-0.56
CD44	CD44 molecule (Indian blood group)			1.39				-0.72
CDC14A	cell division cycle 14A			0.82					-0.9
CDC14B	cell division cycle 14B			1.5	1.33		0.96	-1.17	1.18	-0.91
CDC16	cell division cycle 16			0.59
CDC25B	cell division cycle 25B	-1.55
CDC37	cell division cycle 37			0.76
CDCA8	cell division cycle associated 8			-0.88				0.6	1.36
CDKN1A	cyclin dependent kinase inhibitor 1A			-0.85	-0.77			-1.43	-3.12	-0.84
CDKN1B	cyclin dependent kinase inhibitor 1B	-0.85		0.77	0.63	0.52
CDKN1C	cyclin dependent kinase inhibitor 1C			-0.58
CFLAR	CASP8 and FADD like apoptosis regulator			0.93
CLK1	CDC like kinase 1	-1.3	-1.8	1.63	1.18	1.3	0.66	-0.51
COPS5	COP9 signalosome subunit 5			0.6
CREBBP	CREB binding protein	-1.38	-1.5		0.63
CRK	CRK proto-oncogene, adaptor protein	-0.81		-1.3		-0.5
CRKL	CRK like proto-oncogene, adaptor protein			0.74
CSNK1A1	casein kinase 1 alpha 1	-0.83		0.89
CSNK1D	casein kinase 1 delta			0.76
CSNK1G2	casein kinase 1 gamma 2			1.14
CTDSPL	CTD small phosphatase like			-1.16				-0.73	-2.76
CUL4A	cullin 4A	-0.78		0.93	0.63				0.66
CXCL12	C-X-C motif chemokine ligand 12		0.52	-0.8
CXCL8	C-X-C motif chemokine ligand 8			0.99
CXCR2	C-X-C motif chemokine receptor 2			-0.54			0.52
CXCR4	C-X-C motif chemokine receptor 4			1.48		0.68			-1.36
CYBB	cytochrome b-245 beta chain	0.56	0.75	-0.9			0.51
DDB1	damage specific DNA binding protein 1			0.83
DIABLO	diablo IAP-binding mitochondrial protein			1.7					0.83
DUSP1	dual specificity phosphatase 1	-1.4	-2.65	1.2	0.81					-0.82
DUSP10	dual specificity phosphatase 10		-0.55		0.74	0.67			1.55
DUSP2	dual specificity phosphatase 2			0.72	0.57				0.62
DUSP5	dual specificity phosphatase 5			0.79				0.58	1.6
DVL1	dishevelled segment polarity protein 1			-1.35
DYRK1A	dual specificity tyrosine phosphorylation regulated kinase 1A			1.7
E2F7	E2F transcription factor 7			-1.13					0.95
EGLN3	egl-9 family hypoxia inducible factor 3			-0.89	-0.85	-0.55
ELK1	ELK1, ETS transcription factor			0.53
ELOB	elongin B			1.6
ELOC	elongin C			0.67					0.54
EP300	E1A binding protein p300			0.6
ERBB3	erb-b2 receptor tyrosine kinase 3			-0.58					-0.51
F2RL1	F2R like trypsin receptor 1			-0.55
FAM120A	family with sequence similarity 120A			0.97
FAS	Fas cell surface death receptor			0.66				0.7
FASLG	Fas ligand			-0.85	-0.64				1.36
FBXO11	F-box protein 11			1.19	1.8	0.73	0.6		-0.77
FBXO25	F-box protein 25			-0.52
FBXO9	F-box protein 9			-1.31
FBXW7	F-box and WD repeat domain containing 7			0.76	0.77
FCMR	Fc fragment of IgM receptor			0.93					-0.66
FGF12	fibroblast growth factor 12			-1.24
FOXM1	forkhead box M1			-0.53				1.5
FOXO3	forkhead box O3	0.54		-1.67
FYN	FYN proto-oncogene, Src family tyrosine kinase			1.78	1.48	0.85	0.93	0.8
GAB2	GRB2 associated binding protein 2			-1.94
GLRX	glutaredoxin			-0.56
GNA12	G protein subunit alpha 12			-1.33
GNA13	G protein subunit alpha 13			1.5
GNB1	G protein subunit beta 1			1.27
GNG2	G protein subunit gamma 2			0.7
GPER1	G protein-coupled estrogen receptor 1			-2.3
GRB14	growth factor receptor bound protein 14			-0.78
GRIK2	glutamate ionotropic receptor kainate type subunit 2			-1.76
GRK5	G protein-coupled receptor kinase 5			0.51					-0.56
GZMB	granzyme B			1.4	1	0.69				1.29
HDAC1	histone deacetylase 1			0.94				0.5
HGS	hepatocyte growth factor-regulated tyrosine kinase substrate			1.29
HLTF	helicase like transcription factor			-0.84
HNRNPD	heterogeneous nuclear ribonucleoprotein D			1.2
HSPA8	heat shock protein family A (Hsp70) member 8			1.6					-0.54
HSPD1	heat shock protein family D (Hsp60) member 1			0.72
IFNG	interferon gamma		-0.53	1.32	1	1.2	0.79	1.5	4.54	0.97
IFNGR1	interferon gamma receptor 1		-0.51	1.12	0.83	0.63			-0.64	-0.98
IL2RB	interleukin 2 receptor subunit beta			0.73
IL4R	interleukin 4 receptor			1.6				-0.73	-0.52
IL6ST	interleukin 6 signal transducer			0.7				-1.12		-1.29
ILKAP	ILK associated serine/threonine phosphatase			1.19
INPP5D	inositol polyphosphate-5-phosphatase D			0.51
INSRR	insulin receptor related receptor			-1.6
ITCH	itchy E3 ubiquitin protein ligase			0.51
ITGAL	integrin subunit alpha L	-0.61		1.31	0.8
ITGB1	integrin subunit beta 1	-0.59		0.57	0.63
ITGB2	integrin subunit beta 2	-0.51
ITK	IL2 inducible T-cell kinase			1.9	0.65
JAK1	Janus kinase 1	-0.76		1.7	0.84	0.51
JUN	Jun proto-oncogene, AP-1 transcription factor subunit		-3.4	0.73
JUNB	JunB proto-oncogene, AP-1 transcription factor subunit					0.91		-0.99
KAT2B	lysine acetyltransferase 2B			0.78
KDELR1	KDEL endoplasmic reticulum protein retention receptor 1			0.62
KLF10	Kruppel like factor 10			-1.18				-0.89
KLF5	Kruppel like factor 5			-0.67
KLHL22	kelch like family member 22			0.67
KRAS	KRAS proto-oncogene, GTPase			1	0.86
LAT	linker for activation of T-cells		0.55				0.51
LCK	LCK proto-oncogene, Src family tyrosine kinase			-1.85	-0.69	-0.5
LEP	leptin					0.63
LGALS1	galectin 1			-0.66
LIMK1	LIM domain kinase 1			-0.65
MAP2K1	mitogen-activated protein kinase kinase 1	-0.6		0.8
MAP2K3	mitogen-activated protein kinase kinase 3			1.5	0.85
MAP3K1	mitogen-activated protein kinase kinase kinase 1			0.68					-0.94
MAP3K2	mitogen-activated protein kinase kinase kinase 2				0.62	0.5			-0.52
MAP3K7	mitogen-activated protein kinase kinase kinase 7			0.58						-0.51
MAP3K8	mitogen-activated protein kinase kinase kinase 8			0.54					0.73
MAPK13	mitogen-activated protein kinase 13			-1.14	-0.7				0.68
MAPK7	mitogen-activated protein kinase 7			-0.61
MARCH8	membrane associated ring-CH-type finger 8			-1.53				-0.53
MASTL	microtubule associated serine/threonine kinase like			0.69					1.17
MAX	MYC associated factor X			0.9
MECOM	MDS1 and EVI1 complex locus			-1.48	-0.86
MIF	macrophage migration inhibitory factor (glycosylation-inhibiting factor)			0.59
MMP15	matrix metallopeptidase 15			-0.71
MOS	MOS proto-oncogene, serine/threonine kinase	0.55
MUC4	mucin 4, cell surface associated		0.52	-2.14			0.65
NCF2	neutrophil cytosolic factor 2			0.54
NCF4	neutrophil cytosolic factor 4			-1.85	-1.29
NDRG1	N-myc downstream regulated 1			0.86
NEDD8	neural precursor cell expressed, developmentally down-regulated 8			0.85
NF2	neurofibromin 2			-0.55	-0.52
NFATC2	nuclear factor of activated T-cells 2			0.5
NFKB1	nuclear factor kappa B subunit 1			0.9						-0.52
NFKB2	nuclear factor kappa B subunit 2			0.78
NFKBIA	NFKB inhibitor alpha		-2.29	0.84	0.81			-1.23	-1.6	-0.61
NFKBIZ	NFKB inhibitor zeta			1.21
NRAS	neuroblastoma RAS viral oncogene homolog	-0.56		1.9	0.91	0.61
OTUB1	OTU deubiquitinase, ubiquitin aldehyde binding 1			-0.61	-0.58
PAK2	p21 (RAC1) activated kinase 2			0.85	0.6
PDGFB	platelet derived growth factor subunit B		0.61	-1.5	-0.67
PDPK1	3-phosphoinositide dependent protein kinase 1			-1.6	-0.58
PELI1	pellino E3 ubiquitin protein ligase 1			1.26				-0.94		-0.64
PGF	placental growth factor			-0.88
PIK3R1	phosphoinositide-3-kinase regulatory subunit 1			1.22				-0.74
PIM1	Pim-1 proto-oncogene, serine/threonine kinase			0.52					-0.73
PIM2	Pim-2 proto-oncogene, serine/threonine kinase			0.64
PIN1	peptidylprolyl cis/trans isomerase, NIMA-interacting 1			0.65
PKM	pyruvate kinase, muscle						0.77
PKMYT1	protein kinase, membrane associated tyrosine/threonine 1		0.5				0.61		1.79
PKN2	protein kinase N2			0.61
PLCG1	phospholipase C gamma 1	-1.32	-0.83				-0.73
PLCG2	phospholipase C gamma 2			1.3	1.28	0.96		1.2	2.83
PML	promyelocytic leukemia	0.57								0.61
PPM1A	protein phosphatase, Mg2+/Mn2+ dependent 1A		-0.56	1.27	0.97	0.77
PPM1B	protein phosphatase, Mg2+/Mn2+ dependent 1B			1.26	0.57
PPM1G	protein phosphatase, Mg2+/Mn2+ dependent 1G			1.37
PPP1CB	protein phosphatase 1 catalytic subunit beta	-0.54		1.44	0.96	0.8			-0.92
PPP1CC	protein phosphatase 1 catalytic subunit gamma	-0.64	-0.56	0.81
PPP2CA	protein phosphatase 2 catalytic subunit alpha		-0.58	1.8	0.65
PPP2R3A	protein phosphatase 2 regulatory subunit B''alpha			-0.6
PPP2R5B	protein phosphatase 2 regulatory subunit B'beta			-0.67
PPP2R5C	protein phosphatase 2 regulatory subunit B'gamma	-0.56		1.36	1.8	0.67		0.63		0.51
PPP2R5D	protein phosphatase 2 regulatory subunit B'delta			-1.72					0.7
PPP3CC	protein phosphatase 3 catalytic subunit gamma			1.59	1.4
PPP4C	protein phosphatase 4 catalytic subunit			0.53				0.56
PPP6C	protein phosphatase 6 catalytic subunit			0.83	0.63
PRKCB	protein kinase C beta			1.47	0.9
PRKCZ	protein kinase C zeta			-1.69
PRPF19	pre-mRNA processing factor 19			-0.89	-0.62
PRR5	proline rich 5			-1.1
PSMC2	proteasome 26S subunit, ATPase 2	-0.61	-0.58	1.4	0.67				0.55
PSMC3	proteasome 26S subunit, ATPase 3			1.8					0.63
PSMC5	proteasome 26S subunit, ATPase 5	-0.69		0.68
PSMD4	proteasome 26S subunit, non-ATPase 4			-0.89	-0.83
PTK2B	protein tyrosine kinase 2 beta			0.59
PTP4A3	protein tyrosine phosphatase type IVA, member 3			-0.73					-1.17
PTPN1	protein tyrosine phosphatase, non-receptor type 1			-1.5	-0.56
PTPN11	protein tyrosine phosphatase, non-receptor type 11			0.63
PTPN22	protein tyrosine phosphatase, non-receptor type 22			0.95	0.62			0.85	0.9
PTPN6	protein tyrosine phosphatase, non-receptor type 6						-0.54		0.65
PTPRE	protein tyrosine phosphatase, receptor type E			-1.19	-1.1
PTPRH	protein tyrosine phosphatase, receptor type H			-0.63	-0.53
RAC1	ras-related C3 botulinum toxin substrate 1 (rho family, small GTP binding protein Rac1)			0.54						0.76
RAF1	Raf-1 proto-oncogene, serine/threonine kinase			0.66
RANBP2	RAN binding protein 2			-1.67
RAP1B	RAP1B, member of RAS oncogene family			1.31	0.67	0.63
RAPGEF1	Rap guanine nucleotide exchange factor 1			0.59	0.75	0.6
RASA1	RAS p21 protein activator 1			-2.27	-1.13					-0.77
RASGRP1	RAS guanyl releasing protein 1			1.27
RBCK1	RANBP2-type and C3HC4-type zinc finger containing 1			0.67					0.56
RBL2	RB transcriptional corepressor like 2			0.93
RBX1	ring-box 1			0.64
RFWD2	ring finger and WD repeat domain 2			0.77
RHEB	Ras homolog enriched in brain			0.57	0.53
RHOA	ras homolog family member A			1.48	0.89	0.52
RHOB	ras homolog family member B			0.62					2.9
RHOG	ras homolog family member G			0.95
RNF11	ring finger protein 11			0.69				-0.92
RNF115	ring finger protein 115			0.82
RNF126	ring finger protein 126			0.72
RNF149	ring finger protein 149			0.98
RNF19A	ring finger protein 19A, RBR E3 ubiquitin protein ligase			1.13					1.26
ROBO4	roundabout guidance receptor 4			-1.13	-0.65
ROCK1	Rho associated coiled-coil containing protein kinase 1			0.66
ROMO1	reactive oxygen species modulator 1			1.26
RPL30	ribosomal protein L30			1.44
RPS6	ribosomal protein S6			1.25			0.81
RPS6KA2	ribosomal protein S6 kinase A2			-1.32
RPS6KB1	ribosomal protein S6 kinase B1			0.88
RRP1B	ribosomal RNA processing 1B			-1.26
SENP5	SUMO1/sentrin specific peptidase 5			-0.57
SEPT4	septin 4			-0.82
SGK1	serum/glucocorticoid regulated kinase 1		-0.9			0.69		-1.54	-2.5	-1.28
SIAH1	siah E3 ubiquitin protein ligase 1			-0.54				-0.55
SIAH2	siah E3 ubiquitin protein ligase 2		-0.51	0.99	0.58
SIN3A	SIN3 transcription regulator family member A			0.77
SKP1	S-phase kinase associated protein 1		-0.68	1.3	0.76	0.63		-0.96
SLA	Src like adaptor			1.1	0.57	0.54
SLK	STE20 like kinase			1.35	0.62
SOS1	SOS Ras/Rac guanine nucleotide exchange factor 1			-0.67
SPHK1	sphingosine kinase 1			-1.2
SPOP	speckle type BTB/POZ protein					-0.51
SQSTM1	sequestosome 1			0.61					-0.77
STAT3	signal transducer and activator of transcription 3			0.55
STAU1	staufen double-stranded RNA binding protein 1		-0.53	1.22
STK4	serine/threonine kinase 4			1.11
STRAP	serine/threonine kinase receptor associated protein			1.1
SUMO1	small ubiquitin-like modifier 1			0.98					0.8
TAB2	TGF-beta activated kinase 1/MAP3K7 binding protein 2			0.99				-0.67
TAX1BP1	Tax1 binding protein 1			1.5	0.59
TGFBR2	transforming growth factor beta receptor 2			0.59				-0.79	-1.13	-0.86
THBS1	thrombospondin 1			0.73					-1.69
TNFAIP3	TNF alpha induced protein 3		-1.31	1.33	1.17	0.96
TNFRSF1B	TNF receptor superfamily member 1B			1.6
TNFSF14	tumor necrosis factor superfamily member 14			-0.64
TNS2	tensin 2			-1.3
TRAF7	TNF receptor associated factor 7			-1.42					0.81
TRIM22	tripartite motif containing 22	-0.56								0.63
TRIM8	tripartite motif containing 8			0.73
TRIP6	thyroid hormone receptor interactor 6			-1.89
TYK2	tyrosine kinase 2			0.92
UBA7	ubiquitin like modifier activating enzyme 7			0.81
UBE2D3	ubiquitin conjugating enzyme E2 D3	-0.8	-0.65	0.99	0.68
UBE2E1	ubiquitin conjugating enzyme E2 E1	-0.65
UBE2Q2	ubiquitin conjugating enzyme E2 Q2			1.24
UBE2V1	ubiquitin conjugating enzyme E2 V1	-0.58
UBE3A	ubiquitin protein ligase E3A			0.82
USP2	ubiquitin specific peptidase 2			-0.9
USP7	ubiquitin specific peptidase 7	-0.7		0.94	0.64
USP9X	ubiquitin specific peptidase 9, X-linked			0.52
VCAM1	vascular cell adhesion molecule 1			-1.21
VHL	von Hippel-Lindau tumor suppressor			-1
WDR48	WD repeat domain 48			0.51
XRCC6	X-ray repair cross complementing 6			0.92
YBX1	Y-box binding protein 1		-0.62	0.89		0.54
YES1	YES proto-oncogene 1, Src family tyrosine kinase			0.93
YWHAB	tyrosine 3-monooxygenase/tryptophan 5-monooxygenase activation protein beta		0.87	0.88
YWHAE	tyrosine 3-monooxygenase/tryptophan 5-monooxygenase activation protein epsilon			0.61				0.96
YWHAG	tyrosine 3-monooxygenase/tryptophan 5-monooxygenase activation protein gamma			0.76
YWHAH	tyrosine 3-monooxygenase/tryptophan 5-monooxygenase activation protein eta			0.93
YWHAQ	tyrosine 3-monooxygenase/tryptophan 5-monooxygenase activation protein theta			1.2	0.57				0.6
YWHAZ	tyrosine 3-monooxygenase/tryptophan 5-monooxygenase activation protein zeta			1.15	0.89
YY1	YY1 transcription factor			0.55
